# Supplementary material for: In Vitro Evaluation of Acrylic Adhesives in Lymphatic Fluids-Influence of Glue Type and Procedural Parameters
Source: Biomedicines. 2022 May 21;10(5):1195. doi: 10.3390/biomedicines10051195 (PMC9138217; doi:10.3390/biomedicines10051195)
Supplement: Supplementary file 1 [file biomedicines-10-01195-s001.zip]

Archive with 1 entries (1 files):
- biomedicines-1683291-SM-correct.pdf
